# Supplementary material for: When Artificial Intelligence Voices Human Concerns: The Paradoxical Effects of AI Voice on Climate Risk Perception and Pro-Environmental Behavioral Intention
Source: Int J Environ Res Public Health. 2023 Feb 20;20(4):3772. doi: 10.3390/ijerph20043772 (PMC9959332; doi:10.3390/ijerph20043772)
Supplement: Supplementary file 1 [file ijerph-20-03772-s001.zip]

Archive with 2 entries (2 files):
- Audio S1- Experimental stimuli for the human voice condition.mp3
- Audio S2- Experimental stimuli for the AI voice condition.mp3
